# Supplementary material for: Elucidating the diet of the island flying fox (Pteropus hypomelanus) in Peninsular Malaysia through Illumina Next-Generation Sequencing
Source: PeerJ. 2017 Apr 12;5:e3176. doi: 10.7717/peerj.3176 (PMC5391789; doi:10.7717/peerj.3176)
Supplement: Data S1 [file peerj-05-3176-s009.fasta]

>OTU_1
GTTCAAGGCCCTGCGTGCGCTACGTCTGGAAGATTTGCGAATCCCTCCTTCTTATTCTAA
AACTTTCCAAGGACCACCTCATGGTATCCAAGTTGAGAGAGATAAATTGAACAAGTATGG
CCGCCCCCTATTGGGATGTACTATTAAACCTAAATTGGGGTTATCCGCTAAGAATTAC
>OTU_3
GTTCAAAGCCCTGCGCGCTCTACGTCTAGAGGATCTACGAATCCCTACCGCGTATATAAA
AACTTTCCAAGGACCACCGCATGGGATCCAAGTTGAGAGAGATAAATTGAACAAGTATGG
CCGTCCCCTATTGGGATGTACTATTAAACCGAAATTAGGTTTATCCGCTAAGAACTAC
>OTU_4
GTTCAAAGCCCTGCGCGCTCTACGTCTGGAAGATTTGCGAATCCCCACTGCTTATATTAA
AACCTTCCAAGGGCCGCCTCACGGCATCCAAGTTGAGAGAGATAAATTGAACAAGTATGG
TCGTCCCCTGTTGGGATGTACTATTAAACCTAAATTAGGTTTATCTGCTAAAAACTAC
>OTU_5
GTTCAAAGCCCTGCGTGCTCTACGTCTGGAAGATTTGCGAATTCCCGTTGCTTATACTAA
AACCTTCCAAGGCCCGCCTCATGGCATCCAAGTTGAGAGAGATAAATTGAACAAGTATGG
TCGTCCCCTGTTGGGATGTACTATTAAACCTAAATTAGGTTTATCTGCTAAAAACTAC
>OTU_6
GTTCAAAGCCCTGCGCGCTCTACGTCTGGAAGATTTGCGAATCCCTATTTCGTATGTTAA
AACTTTCCAAGGACCACCTCATGGTATCCAAGTTGAAAGAGATAAATTGAACAAGTATGG
TCGTCCCCTGTTGGGATGTACTATTAAACCGAAATTGGGGTTATCCGCTAAAAACTAC
>OTU_7
GTTCAAAGCTCTGCGGGCGTTACGTCTGGAAGATTTGCGAATCCCTCCTTCTTATTCTAA
AACTTTCCAAGGACCACCCCATGGTATCCAAGTTGAGAGAGATAAATTGAACAAGTATGG
CCGTCCCCTATTGGGATGTACTATTAAACCTAAATTGGGGTTATCCGCTAAGAATTAC
>OTU_8
ATTCAAAGCCCTGCGTGCTCTACGTCTGGAAGATCTGCGAATCCCTCCTGCTTATATTAA
AACTTTCCAAGGCCCGCCTCATGGGATCCAAGTTGAGAGAGACAAATTGAACAAGTATGG
TCGTCCCCTGTTGGGATGTACTATTAAACCTAAATTAGGGTTATCTGCTAAAAACTAT
>OTU_9
GTTCAAAGCTCTGCGTGCTCTACGTCTAGAGGATTTGCGAATCCCTACTGCTTACATTAA
AACTTTCCAAGGCCCGCCCCATGGTATCCAAGTTGAAAGAGATAAATTGAACAAGTATGG
CCGTCCCCTATTAGGATGTACTATTAAACCGAAATTGGGGTTATCCGCTAAGAACTAT
>OTU_10
GTTCAAGGCCCTGCGTGCTCTACGTCTGGAAGATTTGCGAATCCCTACTGCTTATATTAA
AACTTTCCAAGGACCACCTCACGGTATCCAAGTTGAGAGAGATAAATTGAACAAGTATGG
CCGCCCACTATTGGGATGTACTATTAAACCTAAATTGGGGTTATCCGCTAAGAATTAC
>OTU_11
GTTCAAAGCCCTGCGCGCTCTACGTCTGGAGGATCTGCGAATCCCTACTTCCTATACGAA
AACTTTCCAAGGCCCGCCTCATGGCATCCAAGTTGAGAGAGATAAATTGAACAAGTATGG
CCGTCCCCTATTGGGATGTACTATTAAACCTAAATTGGGGTTATCCGCTAAGAACTAC
>OTU_12
TTTCAAAGCCCTACGAGCTCTACGTCTGGAGGATCTGCGAATTCCCACTTCTTATTCCAA
AACTTTCCAAGGCCCGCCTCATGGTATCCAAGTTGAAAGAGATAAGTTGAACAAGTATGG
TCGTCCTCTATTGGGATGTACTATTAAACCAAAATTGGGATTATCCGCAAAGAACTAC
>OTU_13
GTTCAAAGCCCTACGCGCTCTACGTCTGGAGGATCTGCGAATTCCTACGTCCTATATTAA
AACTTTCCAAGGCCCTCCTCACGGGATCCAAGTTGAGAGAGATAAATTGAACAAGTATGG
TCGTCCCCTATTGGGATGTACTATTAAACCTAAATTGGGGTTATCCGCTAAGAACTAC
>OTU_15
GTTCAAAGCCCTACGCGCTCTACGTCTGGAGGATTTGCGAATTCCTCCTGCTTATTCTAA
AACTTTCCAAGGCCCACCTCATGGCATCCAAGTTGAGAGAGATAAATTGAACAAGTATGG
TCGCCCCCTATTGGGCTGTACTATTAAACCTAAATTGGGGTTATCTGCTAAGAATTAC
>OTU_16
TTTCAAAGCCCTGCGCGCTCTACGTCTAGAGGATCTACGAATCCCTCCCGCGTATTCTAA
AACTTTTCAAGGCCCGCCTCATGGTATCCAAGTTGAAAGAGATAAATTGAACAAGTATGG
ACGTCCCCTGTTGGGATGTACTATTAAACCGAAATTGGGGTTATCCGCTAAGAATTAC
>OTU_17
GTTCAAAGCCCTGCGCGCTCTACGTCTAGAGGATCTGCGAATCCCTCCTTCTTATACTAA
AACTTTCCAAGGCCCGCCTCATGGCATCCAGGTTGAAAGAGATAAATTGAACAAGTACGG
TCGCCCCCTATTAGGATGTACTATTAAACCTAAATTGGGGTTATCCGCTAAGAACTAC
>OTU_18
GTTCAAGGCTCTGCGCGCTCTACGTTTGGAGGATTTGCGAATCCCTCCTGCCTATTCTAA
AACTTTCAAAGGTCCGCCTCACGGCATCCAAGTTGAGAGAGATAAATTGAACAAGTATGG
CCGCCCCCTATTGGGATGTACTATTAAACCTAAATTGGGGTTATCCGCTAAGAATTAC
>OTU_19
GTTCAAAGCCCTGCGCGCTCTACGTCTGGAGGATCTGCGAATCCCTCCTGCTTATTCTAA
AACTTTCCAAGGCCCGCCTCATGGCATCCAAGTTGAGAGAGATAAATTGAACAAGTACGG
CCGTCCCCTATTGGGATGTACTATTAAACCTAAATTGGGGTTATCTGCTAAGAACTAC
>OTU_20
ATTCAAAGCCCTACGTGCTCTACGTCTGGAAGATCTGCGCATCCCTACTGCTTATATTAA
AACTTTCCAAGGCCCGCCTCATGGGATCCAGGTTGAGAGAGATAAATTGAACAAGTATGG
TCGTCCTCTGTTGGGATGTACTATTAAACCAAAATTGGGGTTATCTGCTAAAAACTAT
>OTU_21
GTTCAAAGCCTTACGCGCTCTACGTCTGGAGGATTTGCGAATCCCCCCTGCTTATTCTAA
AACTTTTCAAGGCCCACCTCACGGCATCCAAGTTGAGAGAGATAAATTGAACAAGTATGG
TCGCCCCCTATTGGGCTGTACTATTAAACCTAAATTGGGGTTATCCGCTAAGAATTAC
>OTU_22
TTTCAAAGCCCTGCGCGCTCTACGTTTGGAGGATTTGCGAATTCCCCCTGCTTATTCTAA
AACTTTCCAAGGCCCGCCTCATGGCATCCAAGTTGAGAGAGATAAATTGAACAAGTATGG
GCGCCCCCTATTGGGTTGTACGATTAAGCCTAAATTGGGGTTATCTGCTAAGAATTAT
>OTU_23
GTTCAAAGCTCTACGAGCTCTACGTCTGGAGGACTTGCGAATTCCTACTTCTTATATCAA
GACTTTCCAGGGTCCGCCCCATGGCATCCAAGTTGAGAGAGATAAATTGAACAAGTATGG
CCGTCCCCTATTGGGATGTACTATTAAACCAAAATTGGGGTTATCCGCCAAGAACTAC
>OTU_57
GTTCAAAGCCCTGCGCGCTCTACGTCTAGAGGATCTACGAATCCCTACCTCGTATATAAA
AAGTTTCCAAGGACCACCGCATGGGATCCAAGTTGAGAGAGATAAATTGAACAAGTATGG
CCGCCCCCTATTGGGATGTACTATTAAACCTAAATTGGGGTTATCCGCTAAGAACTAC
>OTU_89
GTTCAAGGCCCTGCGTGCGCTACGTCTAGAGGATCTACGAATCCCTACCTCGTATATAAA
AAGTTTCCAAGGACCACCGCATGGGATCCAAGTTGAGAGAGATAAATTGAACAAGTATGG
CCGTCCCCTATTGGGATGTACTATTAAACCGAAATTAGGTTTATCCGCC
>OTU_103
GTTCAAGGCCCTGCGTGCGCTACGTCTGGAAGATTTGCGAATCCCTCCTTCTTATTCTAA
AACTTTCCAAGGACCACCTCATGGTATCCAAGTTGAGAGAGATAAATTGAACAAGTATGG
TCGTCCCCTGTTGGGATGTACTATTAAACCTAAATTAGGTTTATCCGCTAAGAACTAC
>OTU_110
GTTCAAGGCCCTGCGTGCGCTACGTCTGGAAGATTTGCGAATCCCTCCTTCTTATTCTAA
AACTTTCCAAGGCCCGCCCCATGGTATCCAAGTTGAAAGAGATAAATTGAACAAGTATGG
CCGTCCCCTATTGGGATGTACTATTAAACCGAAATTAGGTTTATCCGCTAAGAACTAC
>OTU_120
GTTCAAGGCCTTGCGTGCGCTACGTCTGAAAGATTTGCGAATCCCTCCTTCTTATTCTAA
AACTTTCCAAGGACCACCTCATGGTATCCAAGTTGAGAGAGATAAATTGAACAAGTATGG
CCGTCCCCTATTGGGATGTACTATTAAACCGAAATTAGGTTTATCCGCC
>OTU_126
GTTCAAAGCCCTGCGCGCTCTACGTCTAGAGGATCTACGAATCCCTACCGCGTATATAAA
AAGTTTCCAAGGACCACCGCATGGGATCCAAGTTGAGAGAGATAAATTGAACAAGTATGG
TCGTCCCCTGTTGGGATGTACTATTAAACCTAAATTAGGTTTATCTGCTAAAAACTAC
>OTU_142
GTTCAAAGCCCTGCGCGCTCTACGTCTGGAAGATTTGCGAATCCCCACTGCTTATATTAA
AACCTTCCAAGGGCCGCCTCACGGCATCCAAGTTGAGAGAGATAAATTGAACAAGTATGG
CCGCCCCCTATTGGGATGTACTATTAAACCGAAATTAGGTTTATCCGCC
>OTU_147
GTTCAAAGCCCTGCGTGCTCTACGTCTGGAAGATTTGCGAATTCCCGTTGCTTATACTAA
AACCTTCCAAGGCCCGCCTCATGGCATCCAAGTTGAGAGAGATAAATTGAACAAGTATGG
TCGTCCCCTATTAGGATGTACTATTAAACCGAAATTGGGGTTATCCGCTAAGAACTAT
